# Supplementary material for: Monosomy 3 Influences Epithelial-Mesenchymal Transition Gene Expression in Uveal Melanoma Patients; Consequences for Liquid Biopsy
Source: Int J Mol Sci. 2020 Dec 17;21(24):9651. doi: 10.3390/ijms21249651 (PMC7767066; doi:10.3390/ijms21249651)
Supplement: Supplementary file 1 [file ijms-21-09651-s001.zip › Supplementary Table 1.xlsx]

## Sheet: Hárok1
# Notes : Created from Advanced Analysis operation: significance Analysis.
#Experiment: mono3 vs dup6
#corrected p-value cut-off:0.05
#Selected Test : Moderated T-Test
ProbeName	p ( [Dup6] vs [Mono3] )	Regulation	FC (abs)	FC	Log FC	GeneSymbol	Description	Sequence	Chromosome Number_Avadis_	Cytoband	EMT role	Transcription Factor
A_33_P3357949	3.562259E-5	down	4.30259	-4.30259	-2.105205	ETV1	Homo sapiens ets variant 1 (ETV1), transcript variant 1, mRNA [NM_004956]	TGGAAAATTATTTACAAACCGTCAAAGAATATGAGGAAGTTGCTGTATGACATAGTGCTG	chr7	hs|7p21.2	Onko-EMT	ETV1	ENSG00000006468	Ets	Known motif – High-throughput in vitro [214]
A_23_P16523	0.0028124324	up	5.19182	5.19182	2.3762417	GDF15	Homo sapiens growth differentiation factor 15 (GDF15), mRNA [NM_004864]	TATTGGGGTGACCTTCTTGGGGACTCGGGGGCTGGTCTGATGGAACTGTGTATTTATTTA	chr19	hs|19p13.11	none
A_23_P29495	5.5948686E-4	down	2.47341	-2.47341	-1.3064996	CTNNB1	Homo sapiens catenin (cadherin-associated protein), beta 1, 88kDa (CTNNB1), transcript variant 1, mRNA [NM_001904]	TGATCAAAAACTATTTGGGATATGTATGGGTAGGGTAAATCAGTAAGAGGTGTTATTTGG	chr3	hs|3p22.1	Onko-EMT
A_23_P40952	2.8510246E-4	down	2.11735	-2.11735	-1.0822573	RAF1	Homo sapiens Raf-1 proto-oncogene, serine/threonine kinase (RAF1), mRNA [NM_002880]	TAAGGTAGCAGGCAGTCCAGCCCTGATGTGGAGACACATGGGATTTTGGAAATCAGCTTC	chr3	hs|3p25.2	Onko-EMT
A_24_P363548	1.8097615E-5	up	2.52397	2.52397	1.3356968	HIP1	Homo sapiens huntingtin interacting protein 1 (HIP1), transcript variant 1, mRNA [NM_005338]	ATGACACACCTTGGATTAAAACGGGAATCACATCTTAAAGCTAAAAATGAACCTGCAAGC	chr7	hs|7q11.23	none
A_23_P82929	4.882752E-4	up	2.7622	2.7622	1.4658167	NOV	Homo sapiens nephroblastoma overexpressed (NOV), mRNA [NM_002514]	TAGGCTGCAAAATTAAATCTAGACATTCTTTTAATGCCACCACACGTGTTCCGCTTCTCT	chr8	hs|8q24.12	DR-EMT
A_24_P226008	1.3189534E-5	up	3.59462	3.59462	1.8458383	MGLL	Homo sapiens monoglyceride lipase (MGLL), transcript variant 1, mRNA [NM_007283]	GACAAGACTCTCAAGATTTATGAAGGTGCCTACCATGTTCTCCACAAGGAGCTTCCTGAA	chr3	hs|3q21.3	none
A_23_P102000	0.0048409547	up	2.43675	2.43675	1.2849568	CXCR4	Homo sapiens chemokine (C-X-C motif) receptor 4 (CXCR4), transcript variant 1, mRNA [NM_001008540]	TGCTGGTTTTTCAGTTTTCAGGAGTGGGTTGATTTCAGCACCTACAGTGTACAGTCTTGT	chr2	hs|2q22.1	Onko-EMT
A_23_P109269	5.0461575E-5	up	3.36396	3.36396	1.7501627	LAMA5	Homo sapiens laminin, alpha 5 (LAMA5), mRNA [NM_005560]	CAGGAGCTACACTGCCTGATGTGGGCCTGGAACTGGAGGTGCGGCCCCTGGCAGTCACCG	chr20	hs|20q13.33	none
A_33_P3401156	5.2718962E-5	down	3.6702	-3.6702	-1.8758603	ETV1	Homo sapiens ets variant 1 (ETV1), transcript variant 1, mRNA [NM_004956]	CCCACTATGCTTATGTGGCCATCTACAGCACTTAGAATAAAAACAGATGTTAAAATATTC	chr7	hs|7p21.2	Onko-EMT	ETV1	ENSG00000006468	Ets	Known motif – High-throughput in vitro [214]
A_23_P7313	2.3656653E-6	down	15.4315	-15.4315	-3.9478087	SPP1	Homo sapiens secreted phosphoprotein 1 (SPP1), transcript variant 1, mRNA [NM_001040058]	TTCCACAGCCATGAATTTCACAGCCATGAAGATATGCTGGTTGTAGACCCCAAAAGTAAG	chr4	hs|4q22.1	none
A_33_P3348719	0.012677878	up	2.13962	2.13962	1.0973567	FGF9	Homo sapiens fibroblast growth factor 9 (FGF9), mRNA [NM_002010]	AAATGGCTGCCTTCTGGTGTTTTTATTCTATTTCATCTCATTAACACTACAACCTTGTGT	chr13	hs|13q12.11	none
A_32_P208120	9.5942634E-4	up	2.81793	2.81793	1.4946344	CAMK1D	calcium/calmodulin-dependent protein kinase ID [Source:HGNC Symbol;Acc:HGNC:19341] [ENST00000615792]	TCGAGGGGCGCTGATTTCATAGGATCTGGTGCTGTATATACGAATCTTGCAAAGCTCTAA	chr10	hs|10p13	Onko-EMT
A_33_P3374723	1.9246845E-5	up	2.88759	2.88759	1.5298648	ZEB1	Homo sapiens zinc finger E-box binding homeobox 1 (ZEB1), transcript variant 1, mRNA [NM_001128128]	CATCATGGTCATTTTCTAGTTTTTTACCAGACTCCCATCTCACAATAAAATGCATCAACA	chr10	hs|10p11.22	none	ZEB1	ENSG00000148516	C2H2 ZF; Homeodomain	Known motif – In vivo/Misc source [1,064]
A_24_P316939	2.2806404E-5	up	2.53799	2.53799	1.3436856	LRRFIP1	Homo sapiens leucine rich repeat (in FLII) interacting protein 1 (LRRFIP1), transcript variant 1, mRNA [NM_001137550]	AAGGGGAAATGTTACAGTGTTGGGACTTCCTTTCATGGCAGAATCTACAATTTGAGCGAC	chr2	hs|2q37.3	none
A_23_P18384	4.637281E-5	down	2.26879	-2.26879	-1.1819242	ARMC8	Homo sapiens armadillo repeat containing 8 (ARMC8), transcript variant 3, mRNA [NM_213654]	ACCATCTCATGGACTGAAAGGTAGATAGACAGATGGACCACAATGGGAAATAGGATGTCC	chr3	hs|3q22.3	none
A_23_P200443	1.0433696E-6	up	2.28344	2.28344	1.1912119	SHC1	Homo sapiens SHC (Src homology 2 domain containing) transforming protein 1 (SHC1), transcript variant 2, mRNA [NM_003029]	CCTGTGAGGTAACTGGGATCGCACCTTTTATACCAGAGACCTGAGGCAGATGAAATTTAT	chr1	hs|1q21.3	none
A_24_P303524	5.689264E-7	up	3.24861	3.24861	1.6998205	MICALL2	Homo sapiens MICAL-like 2 (MICALL2), mRNA [NM_182924]	CCTACAAGGGGCATGTGGACAGCAGGGACCTGCGCTACCGTCTGTGGTCTCAATAAAGAA	chr7	hs|7p22.3	none
A_23_P259741	9.283546E-9	down	5.13167	-5.13167	-2.359428	SATB1	Homo sapiens SATB homeobox 1 (SATB1), transcript variant 1, mRNA [NM_002971]	TCTGTGATTATGATTTCCTCTCCTATAATTATTTCTGTAGCACTCCACACTGATCTTTGG	chr3	hs|3p24.3	Onko-EMT	SATB1	ENSG00000182568	CUT; Homeodomain	Known motif – In vivo/Misc source [799]
A_33_P3395876	3.253822E-5	down	2.48741	-2.48741	-1.3146446	PDE4A	Homo sapiens phosphodiesterase 4A, cAMP-specific (PDE4A), transcript variant 1, mRNA [NM_001111307]	GACCAAGAAAGTGACCAGCTCAGGGGTCCTCCTGCTAGATAACTACTCCGACCGCATCCA	chr19	hs|19p13.2	none
A_33_P3315906	5.5710684E-6	up	7.60731	7.60731	2.927386	PTP4A3	Homo sapiens protein tyrosine phosphatase type IVA, member 3 (PTP4A3), transcript variant 1, mRNA [NM_032611]	TTCAAAGACCCACACACGCACAAGACCCGGTGCTGCGTTATGTAGCTCAGGACCTTGGCT	chr8	hs|8q24.3	Onko-EMT
A_33_P3408203	0.0037043095	up	2.0531	2.0531	1.0378026	TGFA	Homo sapiens transforming growth factor, alpha (TGFA), transcript variant 1, mRNA [NM_003236]	CCTTGGTGGTGGTCTCCATCGTGGCCCTGGCTGTCCTTATCATCACATGTGTGCTGATAC	chr2	hs|2p13.3	none
A_23_P102611	1.2559532E-4	down	8.13429	-8.13429	-3.0240157	WISP2	Homo sapiens WNT1 inducible signaling pathway protein 2 (WISP2), mRNA [NM_003881]	CATTTTTCTGGGGGTAGGATGAAGAGAAGGCACACAGAGATTCTGGATCTCCTGCTGCCT	chr20	hs|20q13.12	none
A_33_P3316273	0.0057386667	up	3.78583	3.78583	1.9206097	CCL3	Homo sapiens chemokine (C-C motif) ligand 3 (CCL3), mRNA [NM_002983]	TGCTTTTGTTCAGGGCTGTGATCGGCCTGGGGAAATAATAAAGATGCTCTTTTAAAAGGT	chr17	hs|17q12	none
A_23_P136405	0.044920295	up	2.34853	2.34853	1.2317551	PDCD1	Homo sapiens programmed cell death 1 (PDCD1), mRNA [NM_005018]	GCTGGGACAAGGGATCCCCCTTCCCTGTGGTTCTATTATATTATAATTATAATTAAATAT	chr2	hs|2q37.3	none
A_33_P3381127	0.004927724	up	2.62325	2.62325	1.3913542	FAS	Homo sapiens Fas cell surface death receptor (FAS), transcript variant 1, mRNA [NM_000043]	TGAATGTAATCAGTGTATGTTAGTACAAATGTCTATCCACAGGCTAACCCCACTCTATGA	chr10	hs|10q23.31	Tsupp-EMT
A_33_P3294578	1.7322817E-6	down	2.19097	-2.19097	-1.1315726	PRKCI	Homo sapiens protein kinase C, iota (PRKCI), mRNA [NM_002740]	CTGGATTGGATGTTAAGTAAATGCTTGTTCAGTGCCGGTACATTTACTTAAATCTGTTTT	chr3	hs|3q26.2	Onko-EMT
A_23_P134454	1.9449364E-5	down	2.8037	-2.8037	-1.4873326	CAV1	Homo sapiens caveolin 1, caveolae protein, 22kDa (CAV1), transcript variant 1, mRNA [NM_001753]	ATTCCTCCTGCTCATATTGTGATTCTCACTTTGGGGACTTTTCTTAAACCTTCAGTTATG	chr7	hs|7q31.2	DR-EMT
A_23_P147431	0.005468014	up	2.24974	2.24974	1.1697598	LYN	Homo sapiens LYN proto-oncogene, Src family tyrosine kinase (LYN), transcript variant 1, mRNA [NM_002350]	TGGGAAAGTATTCTGTACTCTTAGATGGATTCTCCACTCAGTTGCAACTTGGACTTGTCC	chr8	hs|8q12.1	none
A_23_P324304	0.0013865407	up	5.99078	5.99078	2.5827436	ALK	Homo sapiens anaplastic lymphoma receptor tyrosine kinase (ALK), mRNA [NM_004304]	ATGTCACGTTTTGTTTTGTGCCAACCTATTTTGAAGTACCACCAAAAAAGCTGTATTTTG	chr2	hs|2p23.2	Onko-EMT
A_33_P3263890	2.7699087E-5	up	4.69362	4.69362	2.230701	PRRX1	Homo sapiens paired related homeobox 1 (PRRX1), transcript variant pmx-1a, mRNA [NM_006902]	GATTTGTAGGGTACTTGGCAGGTTAAATTAAACCAGAAGAGGTGACTTAATAAAAAAGGG	chr1	hs|1q24.2	none	PRRX1	ENSG00000116132	Homeodomain	Known motif – High-throughput in vitro [748]
A_23_P209449	0.0014056672	up	3.12514	3.12514	1.6439197	FZD7	Homo sapiens frizzled class receptor 7 (FZD7), mRNA [NM_003507]	TTTTAAAACTCCAACACAGGTTTTGGCATCTTTTGTGCTGTATCTTTTAAGTGCATGTGA	chr2	hs|2q33.1	none
A_23_P314115	1.913712E-5	down	2.69709	-2.69709	-1.4314022	BMI1	Homo sapiens BMI1 proto-oncogene, polycomb ring finger (BMI1), mRNA [NM_005180]	CCAGCAGGTTGCTAAAAGAAGGCATTTTATCTAAAGTTATTTTAATAGGTGGTATAGCAG	chr10	hs|10p12.2	Onko-EMT
A_23_P214876	1.8747054E-5	down	2.51599	-2.51599	-1.3311265	JARID2	Homo sapiens jumonji, AT rich interactive domain 2 (JARID2), transcript variant 1, mRNA [NM_004973]	TTGCCCTTCTCCGGTTGTGTGTACAGTATGTGTGGAATAAAAAAGGGAAACTGTTTTCAC	chr6	hs|6p22.3	none
A_23_P210176	1.3645669E-6	up	2.47928	2.47928	1.3099217	ITGA6	Homo sapiens integrin, alpha 6 (ITGA6), transcript variant 2, mRNA [NM_000210]	ATTTCTGTAAAACAGGTTATAACAGTGTTTAAAGTCTCAGTTTCTTGCTTGGGGAACTTG	chr2	hs|2q31.1	none
A_23_P21976	8.442308E-8	up	4.25887	4.25887	2.0904713	CSPG4	Homo sapiens chondroitin sulfate proteoglycan 4 (CSPG4), mRNA [NM_001897]	TGGGTTTATTTAAGGGAGATTGCAAGGAAGCTATTTAACATGGTGCTGAGCTAGCCAGGA	chr15	hs|15q24.2	none
A_33_P3313055	4.0045947E-5	up	2.6338	2.6338	1.397143	NOTCH3	Homo sapiens notch 3 (NOTCH3), mRNA [NM_000435]	TAATATGGCTTCTGGTCAAAATCCCTGTGTAGCTGAATTCCCAAGCCCTGCATTGTACAG	chr19	hs|19p13.12	Tsupp-EMT
A_23_P433016	0.02303134	up	2.05561	2.05561	1.0395645	FBLN1	Homo sapiens fibulin 1 (FBLN1), transcript variant C, mRNA [NM_001996]	GGCTCTCTGTGGATGGCAGGTCATGTGAAGACATCAATGAGTGCAGCAGCAGCCCCTGTA	chr22	hs|22q13.31	Tsupp-EMT
A_23_P203023	7.186229E-4	up	2.39166	2.39166	1.2580127	RDX	Homo sapiens radixin (RDX), transcript variant 3, mRNA [NM_002906]	CATGCACAGTAGATTCAAGTTGTGTCTGAAAATATCTCTTGTGCTTTTTTGATTTTGCTG	chr11	hs|11q22.3	none
A_23_P206359	1.0501984E-5	up	7.6959	7.6959	2.9440908	CDH1	Homo sapiens cadherin 1, type 1, E-cadherin (epithelial) (CDH1), mRNA [NM_004360]	AAATCAACCCTGCAATCACTTTTTGGAATTGTCTTGATTTTTCGGCAGTTCAAGCTATAT	chr16	hs|16q22.1	DR-EMT
A_24_P388528	0.0033292128	down	2.20124	-2.20124	-1.1383154	ST6GAL1	Homo sapiens ST6 beta-galactosamide alpha-2,6-sialyltranferase 1 (ST6GAL1), transcript variant 1, mRNA [NM_173216]	ATGCAAATTATGATATGGACGTTATCATTGGTCTGGTGAGATGTTTCATATTTGTGACAG	chr3	hs|3q27.3	none
A_33_P3382924	2.5235595E-6	up	2.62515	2.62515	1.3923975	SPARC	Homo sapiens secreted protein, acidic, cysteine-rich (osteonectin) (SPARC), mRNA [NM_003118]	CCACATACCTAGATCTCCAGATGTCATTTCCCCTCTCTTATTTTAAGTTATGTTAAGATT	chr5	hs|5q33.1	DR-EMT
A_33_P3376249	6.7510334E-4	up	2.04573	2.04573	1.0326178	S100A2	Homo sapiens S100 calcium binding protein A2 (S100A2), mRNA [NM_005978]	TGGATCTCTTGGGCCCAGGACTGTTGATGCCTTTGAGTTTTGTATTCAATAAACTTTTTT	chr1	hs|1q21.3	Tsupp-EMT
A_23_P399078	6.766518E-4	down	3.42779	-3.42779	-1.7772774	TIMP3	Homo sapiens TIMP metallopeptidase inhibitor 3 (TIMP3), mRNA [NM_000362]	CAAGATGGCACCCAAGTGTTTGGCTTCTGGCTACCTAAGGTTAACATGTCACTAGAGTAT	chr22	hs|22q12.3	Tsupp-EMT
A_23_P301304	5.73217E-4	up	2.68116	2.68116	1.4228587	FGFR1	Homo sapiens fibroblast growth factor receptor 1 (FGFR1), transcript variant 1, mRNA [NM_023110]	GCTCTGTATATAGCTATGAAGAAAACACAAAGTGTATAAATCTGAGTATATATTTACATG	chr8	hs|8p11.23	Onko-EMT
A_24_P268676	0.0010320693	down	2.14204	-2.14204	-1.0989883	BHLHE40	Homo sapiens basic helix-loop-helix family, member e40 (BHLHE40), mRNA [NM_003670]	AACAGAACTAGACTCAGTTTTCAATTCCATCCTAAAACTCCTTTTAACCAAGCTTAGCTT	chr3	hs|3p26.1	none	BHLHE40	ENSG00000134107	bHLH	Known motif – High-throughput in vitro [74]
A_23_P202334	0.0023269719	up	3.33827	3.33827	1.7391008	FGFR2	Homo sapiens fibroblast growth factor receptor 2 (FGFR2), transcript variant 2, mRNA [NM_022970]	CAGCTGGCCTTCTGCTTCTGAGTTGCACATTAATCAGATTAGCCTGATTCTCTTCAGTGA	chr10	hs|10q26.13	Onko-EMT
A_23_P166459	1.3277336E-4	up	3.10736	3.10736	1.6356894	LGALS1	Homo sapiens lectin, galactoside-binding, soluble, 1 (LGALS1), mRNA [NM_002305]	CCAGATGGATACGAATTCAAGTTCCCCAACCGCCTCAACCTGGAGGCCATCAACTACATG	chr22	hs|22q13.1	none
A_24_P314179	0.0022784276	up	2.02998	2.02998	1.0214621	ETS2	Homo sapiens v-ets avian erythroblastosis virus E26 oncogene homolog 2 (ETS2), transcript variant 1, mRNA [NM_005239]	ATTCGGAGAAAACGTTTTGATCAAAATGGAGACTTTTGTAGTCGTTTCAAAAGAGCACCT	chr21	hs|21q22.2	DR-EMT	ETS2	ENSG00000157557	Ets	Known motif – High-throughput in vitro [213]
A_23_P359245	0.0015014671	up	2.10739	2.10739	1.0754571	MET	Homo sapiens MET proto-oncogene, receptor tyrosine kinase (MET), transcript variant 2, mRNA [NM_000245]	GTGTCTGGACAGATTGTGGGAGTAAGTGATTCTTCTAAGAATTAGATACTTGTCACTGCC	chr7	hs|7q31.2	Onko-EMT
A_23_P35916	0.0051615867	up	2.20895	2.20895	1.1433635	ATM	Homo sapiens ATM serine/threonine kinase (ATM), mRNA [NM_000051]	ACGTGTCTTAATGAGACTACAAGAGAAACTGAAAGGAGTGGAAGAAGGCACTGTGCTCAG	chr11	hs|11q22.3	Tsupp-EMT
A_24_P135322	3.8225195E-4	up	2.16487	2.16487	1.1142794	NRP1	Homo sapiens neuropilin 1 (NRP1), transcript variant 3, mRNA [NM_001024629]	GAAGATGATCATGGATGACAGCAAACGCAAGGCGAAGTCTTTTGAGGGCAACAACAACTA	chr10	hs|10p11.22	none
A_32_P74712	3.891311E-7	down	2.4218	-2.4218	-1.2760768	SENP2	Homo sapiens SUMO1/sentrin/SMT3 specific peptidase 2 (SENP2), mRNA [NM_021627]	AAAGAGACTTCCCCTTCTGGAAATGTGGTGACTTGGCTTAGTCTTCAAACTGGATTCATG	chr3	hs|3q27.2	none
A_23_P119362	4.4694755E-4	up	2.48018	2.48018	1.3104422	EMP3	Homo sapiens epithelial membrane protein 3 (EMP3), mRNA [NM_001425]	TGTTCATGTTCCAGCTCTACACCATGCGACGAGGAGGTCTCTTCTATGCCACCGGCCTCT	chr19	hs|19q13.33	none
A_33_P3369760	0.0025339879	up	2.11948	2.11948	1.0837101	GLIPR2	Homo sapiens GLI pathogenesis-related 2 (GLIPR2), transcript variant 3, mRNA [NM_001287011]	ATGTAATGGGAAGGTGGCAGACTTAAGAACGTGGATATGAAGTGCCTAGAACCACCACAA	chr9	hs|9p13.3	none
A_23_P55270	1.4411029E-6	up	22.6538	22.6538	4.501682	CCL18	Homo sapiens chemokine (C-C motif) ligand 18 (pulmonary and activation-regulated) (CCL18), mRNA [NM_002988]	ACATTCAATGCATGGATCAATCAGTGTGATTAGCTTTCTCAGCAGACATTGTGCCATATG	chr17	hs|17q12	none
A_23_P119916	0.019915655	down	2.1518	-2.1518	-1.1055456	WNT6	Homo sapiens wingless-type MMTV integration site family, member 6 (WNT6), mRNA [NM_006522]	TGGAAAAAAGCCAGTCTAAAGGCCTCTGGATACTGGGCTCCCCAGAACTGCTGGCCACAG	chr2	hs|2q35	none
A_23_P63896	0.001934249	up	2.45832	2.45832	1.2976719	FAS	Homo sapiens Fas cell surface death receptor (FAS), transcript variant 1, mRNA [NM_000043]	ATGTCTATCCACAGGCTAACCCCACTCTATGAATCAATAGAAGAAGCTATGACCTTTTGC	chr10	hs|10q23.31	Tsupp-EMT
A_23_P94533	2.5825523E-4	down	2.20644	-2.20644	-1.1417181	CTSL	Homo sapiens cathepsin L (CTSL), transcript variant 1, mRNA [NM_001912]	AAGACATGGATCATGGTGTGCTGGTGGTTGGCTACGGATTTGAAAGCACAGAATCAGATA	chr9	hs|9q21.33	none
A_23_P40174	0.036849562	up	2.89886	2.89886	1.5354879	MMP9	Homo sapiens matrix metallopeptidase 9 (gelatinase B, 92kDa gelatinase, 92kDa type IV collagenase) (MMP9), mRNA [NM_004994]	TGGAGGTGGGCTGGGCCCTCTCTTCTCACCTTTGTTTTTTGTTGGAGTGTTTCTAATAAA	chr20	hs|20q13.12	none
A_33_P3310929	0.0031639514	up	3.12041	3.12041	1.6417358	ADAM12	Homo sapiens ADAM metallopeptidase domain 12 (ADAM12), transcript variant 1, mRNA [NM_003474]	TTTTGTGGTTGGGGGAGGCACGGGGTGGAGTATTCTTTTTTATATCCTCAAAACAAAAAA	chr10	hs|10q26.2	none
A_24_P156113	8.312148E-9	up	3.09437	3.09437	1.6296453	EHD2	Homo sapiens EH-domain containing 2 (EHD2), mRNA [NM_014601]	GGACCCCATGGAAAAGATGGGGAAGAGCAAAATACATGGAGACGACGCACCCTCCAGGAT	chr19	hs|19q13.33	none
A_23_P412321	0.03721307	up	2.65224	2.65224	1.4072133	CCR5	Homo sapiens chemokine (C-C motif) receptor 5 (gene/pseudogene) (CCR5), transcript variant A, mRNA [NM_000579]	AACAGTAGCATAGGACCCTACCCTCTGGGCCAAGTCAAAGACATTCTGACATCTTAGTAT	chr3	hs|3p21.31	none
A_24_P161463	4.889886E-4	down	2.18866	-2.18866	-1.130045	ZFAS1	Homo sapiens ZNFX1 antisense RNA 1 (ZFAS1), transcript variant 2, long non-coding RNA [NR_003605]	CCACTTCAAGAATGTCATTGTTAGACTTTGAAATTTCTAACTGCCTACCTGCATAAAGAA	chr20	hs|20q13.13	DR-EMT
A_23_P112774	1.451172E-6	up	6.39534	6.39534	2.6770203	PTP4A3	Homo sapiens protein tyrosine phosphatase type IVA, member 3 (PTP4A3), transcript variant 1, mRNA [NM_032611]	TCCCACACCAGCCAGGCTGGTCTCCTCTAGCCTGTTTGTTGTGGGGTGGGGGTATATTTT	chr8	hs|8q24.3	Onko-EMT
A_22_P00008038	0.006627456	up	2.24785	2.24785	1.1685462	IGFBP7	Homo sapiens insulin-like growth factor binding protein 7 (IGFBP7), transcript variant 2, mRNA [NM_001253835]	CAGGTGTACTTGAGCTGTGAGGTCATCGGAATCCCGACACCTGTCCTCATCTGGAACAAG	chr4	hs|4q12	Tsupp-EMT
A_23_P52986	1.3855659E-9	up	4.48301	4.48301	2.1644669	VWCE	Homo sapiens von Willebrand factor C and EGF domains (VWCE), mRNA [NM_152718]	GGATTCCACTCACTGGGACTGTACCGCCAGGTGTCATGCGTCTCTCTGAGGTTTCCTGAT	chr11	hs|11q12.2	none
A_33_P3236177	2.0382116E-9	down	7.54378	-7.54378	-2.915288	ANG	Homo sapiens angiogenin, ribonuclease, RNase A family, 5 (ANG), transcript variant 1, mRNA [NM_001145]	TTGCTTGTGAAAATGGCTTACCTGTCCACTTGGATCAGTCAATTTTCCGTCGTCCGTAAC	chr14	hs|14q11.2	none
A_32_P26376	2.6103266E-5	down	2.06937	-2.06937	-1.0491908	POGLUT1	Homo sapiens protein O-glucosyltransferase 1 (POGLUT1), transcript variant 1, mRNA [NM_152305]	GTTTCCCCACAACTTTTGAAGGTTTTATTTGTTGTTGTTATTACTAGTTCAGTCCCAAAC	chr3	hs|3q13.33	none
A_23_P210763	8.097752E-9	up	4.09727	4.09727	2.0346642	JAG1	Homo sapiens jagged 1 (JAG1), mRNA [NM_000214]	AGTAAGGGAACAAGTTGAGCTATGACTTAACATAGCCAAAATGTGAGTGGTTGAATATGA	chr20	hs|20p12.2	none
A_33_P3619221	3.468057E-5	up	2.16694	2.16694	1.115657	ZMYND8	Homo sapiens zinc finger, MYND-type containing 8 (ZMYND8), transcript variant 7, mRNA [NM_001281773]	GATCGACACGTTCCGATCACAACACCAGTACCAGCACGAAGAGCCTCCTCCCGAAAGAGT	chr20	hs|20q13.12	none
A_33_P3348714	0.0035398428	up	2.38998	2.38998	1.2569985	FGF9	Homo sapiens fibroblast growth factor 9 (FGF9), mRNA [NM_002010]	ATCACATCAGCTCCACTGTTGCCAAACTTTGTCGCATGCATAATGTATGATGGAGGCTTG	chr13	hs|13q12.11	none
A_24_P921897	1.227029E-8	down	7.24681	-7.24681	-2.8573465	HOOK1	Homo sapiens hook microtubule-tethering protein 1 (HOOK1), mRNA [NM_015888]	AGGGAGGCTTGAGTACATATACCAATGAAGAGATATTCAGCATTTGTCTATTTGATAAGG	chr1	hs|1p32.1	none
A_23_P129209	5.150957E-4	up	2.72875	2.72875	1.448238	IDH2	Homo sapiens isocitrate dehydrogenase 2 (NADP+), mitochondrial (IDH2), transcript variant 1, mRNA [NM_002168]	GCGTTTCAAGGACATCTTCCAGGAGATCTTTGACAAGCACTATAAGACCGACTTCGACAA	chr15	hs|15q26.1	none
A_24_P322474	2.907917E-6	up	2.51746	2.51746	1.3319665	PDE4A	Homo sapiens phosphodiesterase 4A, cAMP-specific (PDE4A), transcript variant 4, mRNA [NM_006202]	TCCACTTTGACGATCAGTCATTCGGTCCGTTGATCAATAATCCTTCGATCTTGTCTCCAA	chr19	hs|19p13.2	none
A_23_P26847	0.0010463154	down	2.60073	-2.60073	-1.3789153	SOX9	Homo sapiens SRY (sex determining region Y)-box 9 (SOX9), mRNA [NM_000346]	AAAGCAAGTTTCTTTGTATTCCTCACCCTAGATTTGTATAAATGCCTTTTTGTCCATCCC	chr17	hs|17q24.3	none	SOX9	ENSG00000125398	HMG/Sox	Known motif – High-throughput in vitro [859]
A_33_P3350758	5.1317875E-5	up	2.6883	2.6883	1.4266924	RASAL2	Homo sapiens RAS protein activator like 2 (RASAL2), transcript variant 2, mRNA [NM_170692]	GGAACTTAGTTCTGGGCCATGTACAGAAAATATCACTGTAATATACCAAAAGGAAGTTAA	chr1	hs|1q25.2	Tsupp-EMT
A_33_P3211804	3.7953322E-4	up	2.90036	2.90036	1.5362301	RUNX1	Homo sapiens runt-related transcription factor 1 (RUNX1), transcript variant 2, mRNA [NM_001001890]	GGAAAGCAAACAGGAAGATTCCCGGAGGGAAACTGTGAATGCTTCTGATTTAGCAATGCT	chr21	hs|21q22.12	DR-EMT	RUNX1	ENSG00000159216	Runt	Known motif – In vivo/Misc source [787]
A_23_P48886	2.6107016E-5	up	2.7903	2.7903	1.4804187	ADAM10	Homo sapiens ADAM metallopeptidase domain 10 (ADAM10), mRNA [NM_001110]	CAATGTACATACCTTGTTATATGCAGACATGTATTTCTTACGTACACTGTACTTCTGTGT	chr15	hs|15q21.3	none
A_23_P116235	0.012629644	up	2.66784	2.66784	1.415671	MDK	Homo sapiens midkine (neurite growth-promoting factor 2) (MDK), transcript variant 1, mRNA [NM_001012334]	AAGGGATTCTGGGAAGCTTGAGCCTCCCCCAAAGCAATGTGAGTCCCAGAGCCCGCTTTT	chr11	hs|11p11.2	none
A_24_P916496	5.159152E-5	up	3.32836	3.32836	1.7348111	PRKCA	Homo sapiens protein kinase C, alpha (PRKCA), mRNA [NM_002737]	AACCTCTAATCTCCGTTTGCATGATACGCTTTGTTAGAAACATTAATTGTAGTTTGGAAG	chr17	hs|17q24.2	Onko-EMT
A_23_P92057	6.944826E-6	down	2.28031	-2.28031	-1.1892302	PIK3CA	Homo sapiens phosphatidylinositol-4,5-bisphosphate 3-kinase, catalytic subunit alpha (PIK3CA), mRNA [NM_006218]	AGGTTTCAGGAGATGTGTTACAAGGCTTATCTAGCTATTCGACAGCATGCCAATCTCTTC	chr3	hs|3q26.32	Onko-EMT
A_23_P143958	5.088401E-4	down	2.36969	-2.36969	-1.2447002	RPL22L1	Homo sapiens ribosomal protein L22-like 1 (RPL22L1), mRNA [NM_001099645]	ATTGGCTTCGAGTGGTTGCATCTGACAAGGAGACCTACGAACTTCGTTACTTCCAGATTA	chr3	hs|3q26.2	none
A_23_P204630	0.0476846	down	2.17467	-2.17467	-1.120798	NTN4	Homo sapiens netrin 4 (NTN4), mRNA [NM_021229]	ATGTAGACATATGCTTGGCTAAAGGGGAAATGGACTTTAAATTTTAAAGAGCTCATTTGC	chr12	hs|12q22	none
A_23_P48997	0.0041115917	up	2.79239	2.79239	1.4814994	PSTPIP1	Homo sapiens proline-serine-threonine phosphatase interacting protein 1 (PSTPIP1), mRNA [NM_003978]	TGGACTGTGGAGAGGAACGGGCAGCGTGGCTTCGTCCCTGGTTCCTACCTGGAGAAGCTT	chr15	hs|15q24.3	none
A_33_P3267356	0.002905099	down	2.06528	-2.06528	-1.0463363	GLS	Homo sapiens glutaminase (GLS), transcript variant 2, mRNA [NM_001256310]	AATGAGGACATCTCTACAACTGTAGTATATAGAATGGAAAGTCTGGGAGAGAAAAGCTAA	chr2	hs|2q32.2	none
A_23_P369666	1.0732895E-4	up	2.64632	2.64632	1.4039855	ZMYND8	zinc finger, MYND-type containing 8 [Source:HGNC Symbol;Acc:HGNC:9397] [ENST00000468376]	AGTACAGTTGGATTAATCTTGCTATTTAAAAAGTTGGTGGGGCAAAGCCGAGTCTAGGAT	chr20	hs|20q13.12	none
A_23_P21324	3.314518E-7	up	5.10092	5.10092	2.3507571	TWIST2	Homo sapiens twist family bHLH transcription factor 2 (TWIST2), transcript variant 1, mRNA [NM_001271893]	ACTTTCACGCCGCTATTCTTTTCCTTTCTCCGTGATTGCTTGGCTAGCCATTTTAAAAAA	chr2	hs|2q37.3	Tsupp-EMT	TWIST2	ENSG00000233608	bHLH	Known motif – from protein with 100% identical DBD – in vitro [993]
A_24_P20630	0.0045049195	up	2.36739	2.36739	2433-01-01	LEF1	Homo sapiens lymphoid enhancer-binding factor 1 (LEF1), transcript variant 1, mRNA [NM_016269]	GCCCAAAACTGTCATCCTAACGTTTGTCATTCCAGTTTGAGTTAATGTGCTGAGCATTTT	chr4	hs|4q25	Onko-EMT	LEF1	ENSG00000138795	HMG/Sox	Known motif – High-throughput in vitro [484]
A_33_P3386671	4.2271637E-7	down	28.4613	-28.4613	-4.8309317	RORC	Homo sapiens RAR-related orphan receptor C (RORC), transcript variant 1, mRNA [NM_005060]	GACGGGTTCATCTGAGTAAACATAAACCCCAACTTGTGCCATTCTTTATAAAATGATTTT	chr1	hs|1q21.3	none	RORC	ENSG00000143365	Nuclear receptor	Known motif – High-throughput in vitro [785]
A_23_P414913	0.0015767061	up	2.69827	2.69827	1.4320328	GLIPR2	Homo sapiens GLI pathogenesis-related 2 (GLIPR2), transcript variant 1, mRNA [NM_022343]	TTAACAGCAGGCATCTGGGCAGGCCAGTCCTCAAAGCAGCTCCTGAAGGTCTGTGTTGCA	chr9	hs|9p13.3	none
A_23_P128919	6.612105E-5	up	4.85187	4.85187	2.2785401	LGALS3	Homo sapiens lectin, galactoside-binding, soluble, 3 (LGALS3), transcript variant 1, mRNA [NM_002306]	GGAAACCATTCAAAATACAAGTACTGGTTGAACCTGACCACTTCAAGGTTGCAGTGAATG	chr14	hs|14q22.3	none
A_23_P128698	1.7953737E-4	down	2.03856	-2.03856	-1.027552	SPRY2	Homo sapiens sprouty homolog 2 (Drosophila) (SPRY2), mRNA [NM_005842]	AGAACTTGGTGACCCATGTATTGCATAAGCTAAAGCAACACAGACACTCCTAGGCAAAGT	chr13	hs|13q31.1	DR-EMT
A_23_P43810	4.952888E-5	down	3.31484	-3.31484	-1.7289393	LTBP1	Homo sapiens latent transforming growth factor beta binding protein 1 (LTBP1), transcript variant 1, mRNA [NM_206943]	CATATGTAAAATTCAATGGAAGAGAGGTGGAACAGTGCTGTTATTTTAAACAGAAGGTTG	chr2	hs|2p22.3	none
A_24_P942604	7.4644166E-5	up	2.13985	2.13985	1.0975094	SMC1A	Homo sapiens structural maintenance of chromosomes 1A (SMC1A), transcript variant 1, mRNA [NM_006306]	GGGGTGACAAGATAAGCCAGGCTCTAGAGCTGCTTTGGATCATGAACCATTTTCAAGTTT	chrX	hs|Xp11.22	none
A_22_P00000010	0.0025829652	up	2.96337	2.96337	1.5672406	ADAM12	Homo sapiens ADAM metallopeptidase domain 12 (ADAM12), transcript variant 1, mRNA [NM_003474]	CTCATATTGGGGTTCGACAGGTAAACACAAACTGCTATTTCAGTAGAAAAAGTTATTGTT	chr10	hs|10q26.2	none
A_32_P69368	8.605777E-7	down	3.55015	-3.55015	-1.8278792	ID2	Homo sapiens inhibitor of DNA binding 2, dominant negative helix-loop-helix protein (ID2), mRNA [NM_002166]	GTGAAACCTTGTTAACTCTTTAATTAGAGTTTTCTTGTATAGTGGCAGAGATGTCTATTT	chr2	hs|2p25.1	Onko-EMT
A_32_P171061	0.033220075	up	2.11004	2.11004	1.077273	ASCL2	Homo sapiens achaete-scute family bHLH transcription factor 2 (ASCL2), mRNA [NM_005170]	CTGCTGGAGGGACACTGCTGGCAAACGGAGACCTATTTTTGTACAAAGAACCCTTGACCT	chr11	hs|11p15.5	none	ASCL2	ENSG00000183734	bHLH	Known motif – High-throughput in vitro [37]
A_23_P1782	4.5945893E-5	down	3.04177	-3.04177	-1.6049088	CD82	Homo sapiens CD82 molecule (CD82), transcript variant 1, mRNA [NM_002231]	CATCAGGGTTCTCTTAGCAACTCAGAGAAAAATGCTCCCCACAGCGTCCCTGGCGCAGGT	chr11	hs|11p11.2	Tsupp-EMT
A_32_P66881	0.009325446	down	2.02865	-2.02865	-1.0205182	TLR4	Homo sapiens toll-like receptor 4 (TLR4), transcript variant 1, mRNA [NM_138554]	TTACTGAGTGTTTCAGAGTGTGTTTGGTTTGAGCAGGTCTAGGGTGATTGAACATCCCTG	chr9	hs|9q33.1	none
A_33_P3281795	1.5552143E-5	up	3.89155	3.89155	1.9603438	MGLL	Homo sapiens monoglyceride lipase (MGLL), transcript variant 1, mRNA [NM_007283]	TTTAGAGCTAAAGGAATCAGTGTACACTACAGCTAATCCTAATAAATCCGATGTTTTCGG	chr3	hs|3q21.3	none
A_24_P278747	0.0017545652	up	4.36773	4.36773	2.1268845	CCND2	Homo sapiens cyclin D2 (CCND2), mRNA [NM_001759]	ATCGGGCCATTGGATTTTTTCCATTATGTTCATCACCCTTATATCATGTACCTCAGATCT	chr12	hs|12p13.32	none
A_23_P71821	9.378316E-6	up	3.82503	3.82503	1.9354727	PBX3	Homo sapiens pre-B-cell leukemia homeobox 3 (PBX3), transcript variant 1, mRNA [NM_006195]	AGACGAAGATACTTGCTGCTGATAGAGGTGAAAACGAGATTGATCCGTCTGGGGTTTTAC	chr9	hs|9q33.3	none	PBX3	ENSG00000167081	Homeodomain	Known motif – In vivo/Misc source [685]
A_33_P3348629	0.03127154	up	7.05705	7.05705	2.8190656	HTN1	Homo sapiens histatin 1 (HTN1), mRNA [NM_002159]	GGGACTATGGATCAAATTATCTATATGACAATTGATATCCTTAGTAATCATGGGGCATGA	chr4	hs|4q13.3	none
A_32_P159651	3.9956834E-5	down	2.43736	-2.43736	-1.2853184	KAT2B	Homo sapiens K(lysine) acetyltransferase 2B (KAT2B), mRNA [NM_003884]	GAGTGGTGTCTAGATTTCTAATGAAGAATCATGATACAGTTTGGATTAAGTATCTTGGAC	chr3	hs|3p24.3	none
A_23_P40240	0.013023307	down	4.62726	-4.62726	-2.210157	CTSZ	Homo sapiens cathepsin Z (CTSZ), mRNA [NM_001336]	AGAGGACTTGATATTTTGTATTTGGCAACTGTGGGCAATAATATGGCATTTAAGAGGTGA	chr20	hs|20q13.32	Onko-EMT
A_33_P3343120	0.0015174416	up	3.27105	3.27105	1.7097553	IRF8	Homo sapiens interferon regulatory factor 8 (IRF8), mRNA [NM_002163]	GCTGAAGTGTTCATAAGATAACAATAGGCTTGAATCTCCAATTCAAATGAATGTCAAAGC	chr16	hs|16q24.1	Tsupp-EMT	IRF8	ENSG00000140968	IRF	Known motif – High-throughput in vitro [433]
A_23_P94800	2.1899597E-5	up	7.89309	7.89309	2.9805896	S100A4	Homo sapiens S100 calcium binding protein A4 (S100A4), transcript variant 1, mRNA [NM_002961]	ATAAGCAGCCCAGGAAGAAATGAAAACTCCTCTGATGTGGTTGGGGGGTCTGCCAGCTGG	chr1	hs|1q21.3	Onko-EMT
A_24_P12626	1.0804831E-5	down	2.96603	-2.96603	-1.5685331	CAV1	Homo sapiens caveolin 1, caveolae protein, 22kDa (CAV1), transcript variant 1, mRNA [NM_001753]	TTGACTTTGAAGATGTGATTGCAGAACCAGAAGGGACACACAGTTTTGACGGCATTTGGA	chr7	hs|7q31.2	DR-EMT
A_23_P204947	0.0055268095	up	5.56072	5.56072	2.4752712	GJB2	Homo sapiens gap junction protein, beta 2, 26kDa (GJB2), mRNA [NM_004004]	ATTCTGTTGATTAAAGATGAGCTTTGTCTACTTCAAAAGTTTGTTTGCTTACCCCTTCAG	chr13	hs|13q12.11	Tsupp-EMT
A_32_P205110	6.312556E-4	up	2.1848	2.1848	1.1275008	FOXC1	Homo sapiens forkhead box C1 (FOXC1), mRNA [NM_001453]	CTCCCCCTTTTGTAAATAACCCAGGAAATGTAATAAATTCATTATCTTAGGGTGATCTGC	chr6	hs|6p25.3	Tsupp-EMT	FOXC1	ENSG00000054598	Forkhead	Known motif – High-throughput in vitro [244]
A_33_P3212092	1.2929931E-4	down	2.29855	-2.29855	-1.2007241	PDCD4	Homo sapiens programmed cell death 4 (neoplastic transformation inhibitor) (PDCD4), transcript variant 2, mRNA [NM_145341]	GGATCTGGTCACACAAGATAGCATTAAACGTGACATGGCACATAAAATTGGTTAAAAAAT	chr10	hs|10q25.2	Tsupp-EMT
A_24_P915692	0.0011887449	down	2.23853	-2.23853	-1.1625508	PHLDA1	Homo sapiens pleckstrin homology-like domain, family A, member 1 (PHLDA1), mRNA [NM_007350]	TACAGGATCTAAAAGGGTTTTCTTAGAAAGGGCAATATTGTCCAATGAAGTAAGCAGAAG	chr12	hs|12q21.2	none
A_23_P201711	4.33042E-4	up	2.39392	2.39392	1.2593756	S100A6	Homo sapiens S100 calcium binding protein A6 (S100A6), mRNA [NM_014624]	TTGGCTCGAAGCTGCAGGATGCTGAAATTGCAAGGCTGATGGAAGACTTGGACCGGAACA	chr1	hs|1q21.3	none
A_23_P210608	7.399465E-5	down	3.43228	-3.43228	-1.779166	ZNF217	Homo sapiens zinc finger protein 217 (ZNF217), mRNA [NM_006526]	GATGATTGACTCAATCTTTGCCTAATCCAATGAGTGTTACAGAGAGCTTGCTGTGACTAG	chr20	hs|20q13.2	Onko-EMT	ZNF217	ENSG00000171940	C2H2 ZF	Known motif – In vivo/Misc source [1,170]
A_32_P188860	4.0865465E-4	down	2.43225	-2.43225	-1.2822942	IL17RD	Homo sapiens interleukin 17 receptor D (IL17RD), mRNA [NM_017563]	ATGTTAATGACTTGATTTGTACATAACTCTGTAACTAGGTGAAAGTAGATCACAGCTGAC	chr3	hs|3p14.3	Tsupp-EMT
A_23_P151267	0.0024211674	up	2.11451	2.11451	1.0803239	LIMA1	Homo sapiens LIM domain and actin binding 1 (LIMA1), transcript variant 2, mRNA [NM_016357]	TCAGGGTGAAATTAAACCAACTATAGGCCTTTTTCTTGGGATGATTTTCTAGTCTTAAGG	chr12	hs|12q13.12	Tsupp-EMT
A_23_P67529	0.006384513	up	3.34886	3.34886	1.7436703	KCNN4	Homo sapiens potassium channel, calcium activated intermediate/small conductance subfamily N alpha, member 4 (KCNN4), mRNA [NM_002250]	ACTCTCACTATGCTGCTATGGACGACCTCCAGCTCTCAGTTACAAGTGCAGGCGACTGGA	chr19	hs|19q13.31	none
A_23_P47614	6.188728E-4	up	2.99217	2.99217	1.5811942	PHLDA2	Homo sapiens pleckstrin homology-like domain, family A, member 2 (PHLDA2), mRNA [NM_003311]	TTTATTTCGCTGGTTCTTTGTAGTCACATATTTTATAGTCTTAATATCTTGTTTTTGCAT	chr11	hs|11p15.4	Tsupp-EMT
A_32_P101689	1.9563031E-5	down	2.34528	-2.34528	-1.2297606	FAM3C	Homo sapiens family with sequence similarity 3, member C (FAM3C), transcript variant 1, mRNA [NM_014888]	TATATAAATGTAGATGGCATTTAGGACCACAGCTTGCTGGATTTGTGTTAGCTATGGGAA	chr7	hs|7q31.31	none
A_23_P143143	5.1905412E-5	down	2.68963	-2.68963	-1.4274088	ID2	Homo sapiens inhibitor of DNA binding 2, dominant negative helix-loop-helix protein (ID2), mRNA [NM_002166]	AGGCTTCTGAATTCCCTTCTGAGTTAATGTCAAATGACAGCAAAGCACTGTGTGGCTGAA	chr2	hs|2p25.1	Onko-EMT
A_33_P3464555	0.0024587843	up	2.42422	2.42422	1.2775216	CAMK1D	calcium/calmodulin-dependent protein kinase ID [Source:HGNC Symbol;Acc:HGNC:19341] [ENST00000619168]	CGAACTTTGCCTTTTCCTTAAACACATTCCAGACCAAACACTGTTCAGTTTGTTAAAAAA	chr10	hs|10p13	Onko-EMT
A_23_P106024	4.752505E-7	up	3.5874	3.5874	1.8429368	JAG2	Homo sapiens jagged 2 (JAG2), transcript variant 1, mRNA [NM_002226]	GCGTTTGTTACCAGAGGTTGTGCACTGTTTACAGAATCTTCCTTTTATTCCTCACTCGGG	chr14	hs|14q32.33	none
A_23_P421401	6.6221476E-4	up	2.21839	2.21839	1.1495111	PDGFRB	Homo sapiens platelet-derived growth factor receptor, beta polypeptide (PDGFRB), mRNA [NM_002609]	ACTCACGTTAACTCACATTTATACAGCAGAAATGCTATTTTGTATGCTGTTAAGTTTTTC	chr5	hs|5q32	Onko-EMT
A_23_P212844	0.016615827	up	2.13475	2.13475	1.0940683	TACC3	Homo sapiens transforming, acidic coiled-coil containing protein 3 (TACC3), mRNA [NM_006342]	AGCTCCACGGGAAGAACCTGGAACTGGGGAAGATCATGGACAGGTTCGAAGAGGTTGTGT	chr4	hs|4p16.3	none
A_33_P3381751	3.8561661E-4	down	2.98611	-2.98611	-1.5782658	TIAM1	Homo sapiens T-cell lymphoma invasion and metastasis 1 (TIAM1), mRNA [NM_003253]	GCCATTGTCTCTTGTACATAAGGTCATGACGTGTCTATGTCAAAAGTTCTTATATATTTC	chr21	hs|21q22.11	none
A_32_P78491	4.765262E-4	down	3.86257	-3.86257	-1.9495595	ETV1	Homo sapiens ets variant 1 (ETV1), transcript variant 1, mRNA [NM_004956]	TACCGTGGCTATTGTTTATGGATTCATATGTAAGGTAGGGTCTTTTTTGCATATAGACTC	chr7	hs|7p21.2	Onko-EMT	ETV1	ENSG00000006468	Ets	Known motif – High-throughput in vitro [214]
A_33_P3340990	4.5073352E-6	down	2.98435	-2.98435	-1.5774181	AKTIP	Homo sapiens AKT interacting protein (AKTIP), transcript variant 1, mRNA [NM_001012398]	GTTCTTTGCCATTTATGCAGGAAACTACCCTTTTCTCAACATAAACAAACAAAGGCTAAT	chr16	hs|16q12.2	Onko-EMT
A_24_P96403	0.0028913962	up	2.56122	2.56122	1.3568288	RUNX1	Homo sapiens runt-related transcription factor 1 (RUNX1), transcript variant 2, mRNA [NM_001001890]	CTTCTTTCTCCCTGGTACAAACGTATGGAATGCTTCTTAAAGGGGAACTGTCAAGCTGGT	chr21	hs|21q22.12	DR-EMT	RUNX1	ENSG00000159216	Runt	Known motif – In vivo/Misc source [787]
A_33_P3364741	8.441174E-5	up	5.42259	5.42259	2.438982	MRC2	Homo sapiens mannose receptor, C type 2 (MRC2), mRNA [NM_006039]	ATGTGAACATGGACTCGAAGACATGGCCCTTTCTCTGTAGTTGATTTTTTAAATGTGCCA	chr17	hs|17q23.2	none
A_33_P3256952	8.619008E-5	down	3.66683	-3.66683	-1.8745329	EGLN3	Homo sapiens egl-9 family hypoxia-inducible factor 3 (EGLN3), mRNA [NM_022073]	CATAGTAAGGGCTCAGTAAATACTTGTTGAATAAACTCAGTCTCCTACATTAGCATTCTA	chr14	hs|14q13.1	Tsupp-EMT
A_33_P3421695	4.07362E-4	down	2.68488	-2.68488	-1.424855	CTNNB1	Homo sapiens catenin (cadherin-associated protein), beta 1, 88kDa (CTNNB1), transcript variant 3, mRNA [NM_001098210]	ATGATGGAACATGAGATGGGTGGCCACCACCCTGGTGCTGACTATCCAGTTGATGGGCTG	chr3	hs|3p22.1	Onko-EMT
A_24_P274270	0.0023445198	up	3.73148	3.73148	1.8997462	STAT1	Homo sapiens signal transducer and activator of transcription 1, 91kDa (STAT1), transcript variant beta, mRNA [NM_139266]	TTGAACCCTACACGAAGAAAGAACTTTCTGCTGTTACTTTCCCTGACATCATTCGCAATT	chr2	hs|2q32.2	Tsupp-EMT	STAT1	ENSG00000115415	STAT	Known motif – In vivo/Misc source [885]
A_21_P0008856	0.009719622	up	2.1103	2.1103	1.0774478	PEAK1	pseudopodium-enriched atypical kinase 1 [Source:HGNC Symbol;Acc:HGNC:29431] [ENST00000560626]	CCCAAACTGGAACTTATGCTGTAGACATTTCTTTGTGGTTTATCTAAAAACCAAAGTTGA	chr15	hs|15q24.3	none
A_23_P138725	2.8481756E-5	up	2.04576	2.04576	1.0326338	MARVELD1	Homo sapiens MARVEL domain containing 1 (MARVELD1), mRNA [NM_031484]	TGGTTGGGGAGAGGGGACCGATGTGCCTCATTGTTTAGTGGTGATTACAAATATGCTTTT	chr10	hs|10q24.2	Tsupp-EMT
A_33_P3252479	9.0325586E-5	down	2.10836	-2.10836	-1.0761201	SETDB1	Homo sapiens SET domain, bifurcated 1 (SETDB1), transcript variant 3, mRNA [NM_001243491]	GTTTTTGGTCAAATTTTACTTTGCCCTTTTTGTTGTTCCTCTGCAGGTCATTGTTGAAAA	chr1	hs|1q21.3	Onko-EMT	SETDB1	ENSG00000143379	MBD	Known motif – In vivo/Misc source [808]
A_24_P380022	5.11886E-4	down	2.28235	-2.28235	-1.1905179	EIF5A2	Homo sapiens eukaryotic translation initiation factor 5A2 (EIF5A2), mRNA [NM_020390]	AAGATGCACTTTATGGCAATGCATACCAGGCTTTCACCTGCTAGAAACATACTTGTTGCC	chr3	hs|3q26.2	Onko-EMT
A_23_P46356	0.019335026	up	2.0905	2.0905	1.0638456	TNFAIP8L2	Homo sapiens tumor necrosis factor, alpha-induced protein 8-like 2 (TNFAIP8L2), mRNA [NM_024575]	AAAGGTGAAGTGAAACTTGGATCTCTATTTCTCCCATAAGGGACTTCTGAAACAGGGAAG	chr1	hs|1q21.3	Tsupp-EMT
A_33_P3243857	1.1977857E-5	up	3.08148	3.08148	1.6236212	ADAM10	Homo sapiens ADAM metallopeptidase domain 10 (ADAM10), mRNA [NM_001110]	CTGTTCTTCGTTGCTGCATTTTCTTCACTTGCAGGCAAACTTGGCTCTCAATAAACTTTT	chr15	hs|15q21.3	none
A_23_P144476	9.196476E-4	down	2.31155	-2.31155	-1.2088578	SPRY1	Homo sapiens sprouty homolog 1, antagonist of FGF signaling (Drosophila) (SPRY1), transcript variant 2, mRNA [NM_199327]	CTCAAGTTGATATTTATAGCTGATCAATCTATATGTGTCACAGAACTATGCTGCCTAAAG	chr4	hs|4q28.1	none
A_23_P94501	0.0011429612	up	2.60338	2.60338	1.3803852	ANXA1	Homo sapiens annexin A1 (ANXA1), mRNA [NM_000700]	GGCTCTTTGTGGAGGAAACTAAACATTCCCTTGATGGTCTCAAGCTATGATCAGAAGACT	chr9	hs|9q21.13	Tsupp-EMT
A_23_P214411	0.00567389	down	2.14517	-2.14517	-1.101093	GLO1	Homo sapiens glyoxalase I (GLO1), mRNA [NM_006708]	AGTGTTTATTTTACAAAAGAGTAGGTACTCTTGAGAGCAATTCAAATCATGCTGACAAGG	chr6	hs|6p21.2	Onko-EMT
A_23_P110253	9.621123E-6	up	5.11495	5.11495	2.3547192	KIT	Homo sapiens v-kit Hardy-Zuckerman 4 feline sarcoma viral oncogene homolog (KIT), transcript variant 1, mRNA [NM_000222]	AAAGTGGTTGTTAGTTATAGATGTCTAGGTACTTCAGGGGCACTTCATTGAGAGTTTTGT	chr4	hs|4q12	Onko-EMT
