# Supplementary material for: Monosomy 3 Influences Epithelial-Mesenchymal Transition Gene Expression in Uveal Melanoma Patients; Consequences for Liquid Biopsy
Source: Int J Mol Sci. 2020 Dec 17;21(24):9651. doi: 10.3390/ijms21249651 (PMC7767066; doi:10.3390/ijms21249651)
Supplement: Supplementary file 1 [file ijms-21-09651-s001.zip › Supplementary Table 2.xlsx]

## Sheet: Hárok1
Metabolic Pathway	p value	Match entities	Pathway entities	Genes
Signaling Pathways in Glioblastoma	0.0	11	83	PRKCI; ATM; PRKCA; PIK3CA; CCND2; FGFR2; FGFR1; MET; PDGFRB; RAF1; SPRY2
PI3K-Akt Signaling Pathway	0.0	15	340	TGFA; TLR4; LAMA5; PRKCA; PIK3CA; CCND2; KIT; FGF9; SPP1; FGFR2; FGFR1; ITGA6; MET; PDGFRB; RAF1
Pathways Regulating Hippo Signaling	2.6219804E-11	10	98	CDH1; PRKCA, PRKC1; FGFR2; KIT; FGFR1; CTNNB1; MET; PDGFRB; LEF1
Ras Signaling	8.898493E-11	12	184	SHC1; TIAM1; PIK3CA; KIT; ETS2; PRKCA; RASAL2; FGFR2; FGFR1; MET; PDGFRB; RAF1
EGFR Tyrosine Kinase Inhibitor Resistance	1.1534851E-10	8	85	PRKCA; SHC1; FGFR2; TGFA; PIK3CA; MET; PDGFRB; RAF1
VEGFA-VEGFR2 Signaling Pathway	1.3424473E-10	14	434	PRKCI; ANXA1; SHC1; STAT1; PRKCA; PIK3CA; CTNNB1; IGFBP7; FAS; JAG1; CAV1; ADAM10; IDH2; RAF1
Focal Adhesion	2.116124E-10	12	198	LAMA5; PRKCA; PIK3CA; CCND2; ITGA6; SPP1; SHC1; CAV1; MET; PDGFRB; RAF1; Catnb
Epithelial to mesenchymal transition in colorectal cancer	2.768169E-10	17	160	CTNNB1; FZD7; PIK3CA; TWIST2; SPARC; CDH1; GDF15; JAG1; SHC1; JAG2; ZEB1; ID2; WNT6; NOTCH3; EIF5A2; RAF1; MMP9
Breast cancer pathway	2.7759706E-10	13	156	ATM; SHC1; FZD7; PIK3CA; WNT6; KIT; CTNNB1; FGF9; JAG2; NOTCH3; FGFR1; RAF1; LEF1
Endometrial cancer	7.7231266E-10	7	63	PIK3CA; CTNNB1; CDH1; FGFR2; FGFR1; RAF1; LEF1
Focal Adhesion-PI3K-Akt-mTOR-signaling pathway	1.6766141E-9	11	302	LAMA5; PIK3CA; KIT; SPP1; FGF9; FGFR2; FGFR1; ITGA6; MET; PDGFRB; RAF1
Gastrin Signaling Pathway	2.0811823E-9	8	114	PIK3CA; PRKCA; CTNNB1; SHC1; JAG1; CDH1; KIT; RAF1/protein
ESC Pluripotency Pathways	2.369045E-9	8	116	FZD7; WNT6; CTNNB1; FGF9; FGFR2; FGFR1; PDGFRB; RAF1
Hippo-Merlin Signaling Dysregulation	2.9798601E-9	8	120	CDH1; FGFR2; KIT; FGFR1; CTNNB1; ITGA6; MET; PDGFRB
Wnt Signaling Pathway and Pluripotency	2.2558499E-8	7	101	PRKCI; FZD7; PRKCA; CCND2; WNT6; CTNNB1; LEF1
Kit receptor signaling pathway	2.316153E-8	6	59	SHC1; STAT1; PRKCA; KIT; LYN; RAF1
Canonical and Non-canonical Notch signaling	2.332749E-8	5	29	JAG2; ADAM10; JAG1; NOTCH3; LEF1
Endochondral Ossification	3.8054292E-8	6	64	TIMP3; STAT1; FGFR1; SOX9; Osteopontin; MMP9
AGE-RAGE pathway	4.5912753E-8	6	66	SHC1; STAT1; PRKCA; LGALS3; RAF1; MMP9
DNA Damage Response (only ATM dependent)	5.2339907E-8	7	114	ATM; SHC1; PIK3CA; CCND2; WNT6; CTNNB1; LEF1
Spinal Cord Injury	5.2339907E-8	7	117	ANXA1; CSPG4; PRKCA; SOX9; TLR4; LGALS3; MMP9
Wnt Signaling	5.5599042E-8	7	116	FZD7; PRKCA; CCND2; SENP2; CTNNB1; WNT6; LEF1
Neovascularisation processes	8.335899E-8	5	41	NOTCH3; CXCR4; JAG1; KIT; MMP9
IL-18 signaling pathway	1.2331618E-7	9	287	CTNNB1; CCL3; TIMP3; FAS; PRKCA; CCL18; SPP1; LRRFIP1; MMP9
PDGF Pathway	1.2483817E-7	5	41	SHC1; STAT1; PDGFRB; TIAM1; RAF1
Ebola Virus Pathway on Host	1.3611641E-7	7	140	CTSL; STAT1; PIK3CA; TIAM1; TLR4; CAV1; ITGA6
Viral Acute Myocarditis	1.5828788E-7	6	97	STAT1; TLR4; CXCR4; CAV1; MMP9; CCR5
MAP3K1 role in promoting and blocking gonadal determination	1.6636874E-7	4	17	FGFR2; SOX9; Catenin beta-1; FGF9
ncRNAs involved in Wnt signaling in hepatocellular carcinoma	2.1121645E-7	6	94	FZD7; CCND2; WNT6; CTNNB1; SENP2; LEF1
Hepatitis B infection	2.7186294E-7	7	152	PIK3CA; FAS; PRKCA; STAT1; TLR4; MMP9; RAF1
Regulation of Actin Cytoskeleton	3.2690198E-7	7	151	PIK3CA; RDX; FGF9; FGFR2; FGFR1; PDGFRB; RAF1
Extracellular vesicles in the crosstalk of cardiac cells	3.361843E-7	4	25	ETS2; SPP1; TLR4; MMP9
LncRNA involvement in canonical Wnt signaling and colorectal cancer	3.8487337E-7	6	98	FZD7; CCND2; SENP2; CTNNB1; WNT6; LEF1
Insulin Signaling	5.516523E-7	7	161	PRKCI; EHD2; PRKCA; PIK3CA; SHC1; PIK3; RAF1
Neural Crest Differentiation	5.554664E-7	6	101	NOTCH3; SOX9; CDH1; FGFR1; FGFR2; CTNNB1
EGF-EGFR Signaling Pathway	5.7516536E-7	7	162	PRKCI; SHC1; STAT1; PRKCA; CAV1; RAF1; SPRY2
TGF-beta Receptor Signaling	5.7964496E-7	5	55	CTNNB1; SPP1; STAT1; LTBP1; LEF1
Angiogenesis	7.303782E-7	4	24	PI3K; TIMP3; FGFR2; MMP9/MMP2
MAPK Signaling Pathway	8.084104E-7	8	249	PDGFRB; FGFR1; PRKCA; FGFR2; FAS; RAF1; FGF9; PDGFRB
Mammalian disorder of sexual development	8.674159E-7	4	25	SOX9; CTNNB1; FGFR2; FGF9
Pathways Affected in Adenoid Cystic Carcinoma	9.868944E-7	5	66	SMC1A; PIK3CA; ATM; IL17RD; RAF1
Vitamin D Receptor Pathway	1.2549856E-6	7	186	TIMP3; IRF8; SPP1; SATB1; S100A4; S100A6; S100A2
Association Between Physico-Chemical Features and Toxicity Associated Pathways	1.3647484E-6	5	67	TGFA; SHC1; FZD7; CTNNB1; Raf/Ras
Oncostatin M Signaling Pathway	1.475023E-6	5	65	PRKCA; TIMP3; SHC1; STAT1; RAF1
Extracellular vesicle-mediated signaling in recipient cells	1.8576125E-6	4	30	TGFA; HGFR; RAF1; CTNNB1
Non-small cell lung cancer	2.2923207E-6	5	72	TGFA; ALK; PIK3CA; PRKCA; RAF1
Primary Focal Segmental Glomerulosclerosis FSGS	2.2923207E-6	5	73	CTSL; CTNNB1; TLR4; JAG1; LAMA5
Alpha 6 Beta 4 signaling pathway	2.7545877E-6	4	33	PRKCA; LAMA5; SHC1; ITGA6
Regulation of toll-like receptor signaling pathway	3.5025957E-6	6	149	CCL3; STAT1; PIK3CA; TLR4; TLR4s; SPP1
Endoderm Differentiation	3.808571E-6	6	146	CTNNB1; JARID2; STAT1; JARID2; PBX3; LEF1
Genes controlling renal nephrogenesis	3.938091E-6	4	38	CXCR4; FOXC1; PDGFRB; FGFR2
Brain-Derived Neurotrophic Factor (BDNF) signaling pathway	4.6697205E-6	6	144	SHC1; STAT1; CTNNB1; TIAM1; SPP1; RAF1
Mesodermal Commitment Pathway	4.8595252E-6	6	153	PBX3; FOXC1; FGFR1; LEF1; BHLHE40; JARID2
Thyroid hormones production and their peripheral downstream signalling effects regarding congenital hypothyroidism	5.2710698E-6	5	96	B-CATENIN; MGLL; FGFR1; PI3K; RAF1
Kisspeptin-Kisspeptin Receptor System in the Ovary	5.461199E-6	4	39	MMP9; RAF1; PRKCA; PIK3CA
IL-5 Signaling Pathway	6.054152E-6	4	40	LYN; SHC1; RAF1; STAT1
Pancreatic adenocarcinoma pathway	6.264302E-6	5	89	TGFA; STAT1; PIK3CA; TIAM1; RAF1
Hair Follicle Development- Cytodifferentiation (Part 3 of 3)	6.264302E-6	5	87	S100A4; B-catenin; SOX9; PHLDA1; LEF1
IL-2 Signaling Pathway	7.3809015E-6	4	42	STAT1; SHC1; CCND2; RAF1
ErbB Signaling Pathway	7.398394E-6	5	92	TGFA; SHC1; PRKCA; PIK3CA; RAF1
T-Cell antigen Receptor (TCR) Signaling Pathway	7.398394E-6	5	92	SHC1; PSTPIP1; RAF1; FAS; CCR5
ErbB Signaling Pathway	7.398394E-6	5	92	TGFA; SHC1; PRKCA; PIK3CA; RAF1
Corticotropin-releasing hormone signaling pathway	8.239474E-6	5	92	PRKCI; PRKCA; CTNNB1; TLR4; Protein
Chemokine signaling pathway	8.2444985E-6	6	166	SHC1; STAT1; PIK3CA; TIAM1; CXCR4; RAF1
Integrated Breast Cancer Pathway	1.0184287E-5	6	170	ANXA1; CDH1; ATM; PKCB1; CTNB1; STAT1
Notch Signaling	1.0662767E-5	4	46	JAG2; JAG1; KAT2B; NOTCH3
Toll-like Receptor Signaling Pathway	1.0671217E-5	5	104	CCL3; STAT1; PIK3CA; SPP1; TLR4
H19 action Rb-E2F1 signaling and CDK-Beta-catenin activity	1.1066549E-5	3	15	CDH1; CTNNB1; JAG1
Netrin-UNC5B signaling Pathway	1.6143385E-5	4	52	Protein/RAF1; NTN4; PRKCA; PIK3CA
Senescence and Autophagy in Cancer	1.6428152E-5	5	109	IGFBP7; BMI1; CCL3; RAF1; SPARC
Regulation of Wnt-B-catenin Signaling by Small Molecule Compounds	1.6467618E-5	3	18	LEF1; FZD7; CTNNB1
Amplification and Expansion of Oncogenic Pathways as Metastatic Traits	1.6467618E-5	3	17	JAGGED; CXCR4; LEF1
The Overlap Between Signal Transduction Pathways that Contribute to a Range of LMNA Laminopathies	2.1831738E-5	4	59	P/CAF; CTNNB1; LEF1; SPP1
Pathogenic Escherichia coli infection	2.345752E-5	4	74	CTNNB1; CDH1; PRKCA; TLR4
BMP Signaling Pathway in Eyelid Development	2.7429092E-5	3	20	FGFR2; TGFA; FOXC1
GDNF-RET signalling axis	3.689364E-5	3	23	SPRY1; FOXC1; CTNNB1
TGF-beta Signaling Pathway	4.7163216E-5	5	132	MET; RAF1; CAV1; SHC1; ZEB1
DNA Damage Response	4.7739195E-5	4	68	SMC1A; FAS; CCND2; ATM
Melanoma	5.0607385E-5	4	68	CDH1; KIT; RAF1; PIK3CA
miRNA Regulation of DNA Damage Response	5.6718345E-5	4	98	SMC1A; FAS; CCND2; ATM
Non-genomic actions of 1,25 dihydroxyvitamin D3	5.9967624E-5	4	90	PRKCA; TLR4; Caveolin-1; STAT1
EPO Receptor Signaling	6.175248E-5	3	26	STAT1; SHC1; RAF1
Head and Neck Squamous Cell Carcinoma	6.6870496E-5	4	74	PIK3CA; CTNNB1; FGFR2; FGFR1
Selective expression of chemokine receptors during T-cell polarization	7.747307E-5	3	29	CCL3; CXCR4; CCR5
Prolactin Signaling Pathway	7.828584E-5	4	76	PIK3CA; STAT1; SHC1; RAF1
miRs in Muscle Cell Differentiation	8.622611E-5	3	41	PIK3CI; PRKCA; ID2
MicroRNAs in cardiomyocyte hypertrophy	1.1035596E-4	4	104
MicroRNAs in cardiomyocyte hypertrophy	1.1035596E-4	4	104
Overview of interferons-mediated signaling pathway	1.1628997E-4	3	37
22q11.2 Deletion Syndrome	1.2665927E-4	4	99
22q11.2 Deletion Syndrome	1.3246141E-4	4	101
Signaling of Hepatocyte Growth Factor Receptor	1.396947E-4	3	34
The influence of laminopathies on Wnt signaling	1.5246213E-4	3	39
Wnt Signaling in Kidney Disease	1.6596432E-4	3	37
Neural Crest Cell Migration during Development	2.1106121E-4	3	39
Bladder Cancer	2.2768343E-4	3	40
Integrin-mediated Cell Adhesion	2.3535504E-4	4	101
Neural Crest Cell Migration in Cancer	2.634183E-4	3	42
TNF related weak inducer of apoptosis (TWEAK) Signaling Pathway	2.634183E-4	3	42
Prostaglandin Synthesis and Regulation	3.025892E-4	3	46
Heart Development	3.025892E-4	3	47
Regulation of Microtubule Cytoskeleton	3.4533197E-4	3	46
Translation inhibitors in chronically activated PDGFRA cells	3.4533197E-4	3	46
Thymic Stromal LymphoPoietin (TSLP) Signaling Pathway	3.680845E-4	3	48
Mammary gland development pathway - Involution (Stage 4 of 4)	3.8109097E-4	2	11
Fragile X Syndrome	4.1209612E-4	4	123
IL-3 Signaling Pathway	4.1643376E-4	3	49
PTF1A related regulatory pathway	4.648783E-4	2	11
Wnt Signaling Pathway (Netpath)	4.6868285E-4	3	51
Cardiac Hypertrophic Response	5.546446E-4	3	54
IL-4 Signaling Pathway	5.546446E-4	3	54
IL-4 Signaling Pathway	5.546446E-4	3	54
DNA IR-Double Strand Breaks (DSBs) and cellular response via ATM	6.1719096E-4	3	57
Osteopontin Signaling	6.5673876E-4	2	13
Development of pulmonary dendritic cells and macrophage subsets	6.5673876E-4	2	13
Lung fibrosis	7.1916863E-4	3	64
Lung fibrosis	7.1916863E-4	3	64
T-Cell antigen Receptor (TCR) pathway during Staphylococcus aureus infection	7.553954E-4	3	66
Somatic Sex determination	7.647165E-4	2	14
Notch Signaling Pathway Netpath	7.9276325E-4	3	61
Phytochemical activity on NRF2 transcriptional activation	8.806626E-4	2	15
Mammary gland development pathway - Embryonic development (Stage 1 of 4)	8.806626E-4	2	19
Head and Neck Squamous Cell Carcinoma	9.972088E-4	3	66
Human Thyroid Stimulating Hormone (TSH) signaling pathway	9.972088E-4	3	66
Role of Osx and miRNAs in tooth development	0.00100453	2	37
miR-509-3p alteration of YAP1-ECM axis	0.0011362716	2	18
NOTCH1 regulation of human endothelial cell calcification	0.0011362716	2	17
Chromosomal and microsatellite instability in colorectal cancer	0.0013351856	3	73
Arrhythmogenic Right Ventricular Cardiomyopathy	0.0013886216	3	74
Leptin signaling pathway	0.0014994835	3	76
Imatinib and Chronic Myeloid Leukemia	0.0015782755	2	21
Hypertrophy Model	0.0015782755	2	20
NRF2-ARE regulation	0.001911464	2	23
Nuclear Receptors Meta-Pathway	0.0021029662	5	318
IL1 and megakaryocytes in obesity	0.0022750397	2	24
Androgen receptor signaling pathway	0.0023557981	3	89
Hypothesized Pathways in Pathogenesis of Cardiovascular Disease	0.0024681087	2	25
Wnt-beta-catenin Signaling Pathway in Leukemia	0.0024681087	2	27
G Protein Signaling Pathways	0.0025883985	3	92
Small cell lung cancer	0.0028347075	3	96
Interactions between immune cells and microRNAs in tumor microenvironment	0.0028765837	2	50
Follicle Stimulating Hormone (FSH) signaling pathway	0.0028765837	2	27
Circadian rhythm related genes	0.0029799808	4	209
B Cell Receptor Signaling Pathway	0.0030066578	3	98
Circadian rhythm related genes	0.0030336427	4	210
T-Cell Receptor and Co-stimulatory Signaling	0.0030919	2	32
Regucalcin in proximal tubule epithelial kidney cells	0.0033145424	2	44
Matrix Metalloproteinases	0.0035444668	2	31
Cell migration and invasion through p75NTR	0.0035444668	2	30
Human Complement System	0.003560492	3	136
Gastric Cancer Network 2	0.0037816288	2	32
IL17 signaling pathway	0.004025985	2	32
Ovarian Infertility Genes	0.004025985	2	32
Mammary gland development pathway - Pregnancy and lactation (Stage 3 of 4)	0.0042774905	2	37
Endothelin Pathways	0.0042774905	2	33
Type 2 papillary renal cell carcinoma	0.0042774905	2	34
p38 MAPK Signaling Pathway	0.004536103	2	34
Cell Cycle	0.0053277705	3	120
mBDNF and proBDNF regulation of GABA neurotransmission	0.0053541446	2	38
Type II interferon signaling (IFNG)	0.0053541446	2	37
Fibrin Complement Receptor 3 Signaling Pathway	0.0053541446	2	41
Hypoxia-mediated EMT and Stemness	0.005877238	1	5
Common Pathways Underlying Drug Addiction	0.0065417443	2	41
ATM Signaling Pathway	0.0065417443	2	41
Adipogenesis	0.006799919	3	131
Metabolic reprogramming in colon cancer	0.0068556606	2	42
IL-6 signaling pathway	0.007176299	2	44
ATM Signaling Network in Development and Disease	0.007176299	2	46
Angiopoietin Like Protein 8 Regulatory Pathway	0.0072391354	3	134
Angiopoietin Like Protein 8 Regulatory Pathway	0.0072391354	3	134
Interleukin-11 Signaling Pathway	0.007503619	2	44
Genes involved in male infertility	0.007694804	3	145
Integrated Cancer Pathway	0.007837578	2	49
Mechanoregulation and pathology of YAP-TAZ via Hippo and non-Hippo mechanisms	0.007837578	2	46
Ectoderm Differentiation	0.008167065	3	144
Ectoderm Differentiation	0.008167065	3	144
Differentiation Pathway	0.008878876	2	50
Copper homeostasis	0.010357737	2	55
Cardiac Progenitor Differentiation	0.010743336	2	53
Interferon type I signaling pathways	0.011135208	2	54
RANKL-RANK (Receptor activator of NFKB (ligand)) Signaling Pathway	0.011533314	2	55
miR-517 relationship with ARCN1 and USP1	0.01462884	1	6
G1 to S cell cycle control	0.016312733	2	66
RAC1-PAK1-p38-MMP2 Pathway	0.016782612	2	68
DDX1 as a regulatory component of the Drosha microprocessor	0.020420691	1	7
Nanomaterial-induced Inflammasome Activation	0.020420691	1	10
Peptide GPCRs	0.020744912	2	75
ApoE and miR-146 in inflammation and atherosclerosis	0.023303928	1	9
Dual hijack model of Vif in HIV infection	0.023303928	1	9
Alzheimers Disease	0.023946129	2	150
DNA IR-damage and cellular response via ATR	0.023946129	2	83
Pathways in clear cell renal cell carcinoma	0.025617762	2	86
Retinoblastoma Gene in Cancer	0.027335487	2	90
Type III interferon signaling	0.02904514	1	10
LncRNA-mediated mechanisms of therapeutic resistance	0.02904514	1	12
SRF and miRs in Smooth Muscle Differentiation and Proliferation	0.031903166	1	17
MAPK and NFkB Signalling Pathways Inhibited by Yersinia YopJ	0.031903166	1	12
Allograft Rejection	0.03338228	2	102
IL-10 Anti-inflammatory Signaling Pathway	0.03475284	1	13
Cancer immunotherapy by CTLA4 blockade	0.03759418	1	16
Control of immune tolerance by vasoactive intestinal peptide	0.03759418	1	14
Homologous recombination	0.03759418	1	13
BMP2-WNT4-FOXO1 Pathway in Human Primary Endometrial Stromal Cell Differentiation	0.03759418	1	13
Neuroinflammation	0.03759418	1	17
Osteoblast Signaling	0.040427215	1	14
ncRNAs involved in STAT3 signaling in hepatocellular carcinoma	0.040427215	1	18
Thermogenesis	0.040573638	2	108
Regulation of sister chromatid separation at the metaphase-anaphase transition	0.04325197	1	15
COVID-19 AOP	0.04325197	1	15
ERK Pathway in Huntington's Disease	0.04325197	1	15
Osteoclast Signaling	0.046068463	1	16
Interactome of polycomb repressive complex 2 (PRC2)	0.046068463	1	16
miRNAs involved in DNA damage response	0.046068463	1	69
ID signaling pathway	0.046068463	1	16
IL-9 Signaling Pathway	0.04887673	1	17
TGF-B Signaling in Thyroid Cells for Epithelial-Mesenchymal Transition	0.04887673	1	19
4-hydroxytamoxifen, Dexamethasone, and Retinoic Acids Regulation of p27 Expression	0.05167678	1	18
Simplified Interaction Map Between LOXL4 and Oxidative Stress Pathway	0.05167678	1	18
Simplified Depiction of MYD88 Distinct Input-Output Pathway	0.05167678	1	18
Inhibition of exosome biogenesis and secretion by Manumycin A in CRPC cells	0.05167678	1	18
TCA Cycle (aka Krebs or citric acid cycle)	0.05167678	1	18
Cell Differentiation - Index expanded	0.054468647	1	68
Cell Differentiation - Index expanded	0.054468647	1	68
Apoptosis Modulation by HSP70	0.05725235	1	20
Nanomaterial induced apoptosis	0.05725235	1	20
Globo Sphingolipid Metabolism	0.05725235	1	23
Hematopoietic Stem Cell Gene Regulation by GABP alpha-beta Complex	0.05725235	1	20
Globo Sphingolipid Metabolism	0.05725235	1	22
Nanomaterial induced apoptosis	0.05725235	1	20
Serotonin Receptor 2 and ELK-SRF-GATA4 signaling	0.05725235	1	20
TP53 Network	0.060027916	1	22
Regulation of Apoptosis by Parathyroid Hormone-related Protein	0.06279536	1	22
PI3K-AKT-mTOR - VitD3 Signalling	0.06279536	1	22
Estrogen signaling pathway	0.06555472	1	23
Estrogen signaling pathway	0.06555472	1	23
The human immune response to tuberculosis	0.06555472	1	23
Cancer immunotherapy by PD-1 blockade	0.06555472	1	25
miRNA regulation of p53 pathway in prostate cancer	0.068306014	1	33
IL-7 Signaling Pathway	0.07104926	1	25
Relationship between inflammation, COX-2 and EGFR	0.07104926	1	26
The effect of progerin on the involved genes in Hutchinson-Gilford Progeria Syndrome	0.07104926	1	26
Nonalcoholic fatty liver disease	0.07335228	2	155
Calcium Regulation in the Cardiac Cell	0.07335228	2	152
SARS coronavirus and innate immunity	0.073784485	1	32
1q21.1 copy number variation syndrome	0.073784485	1	47
Constitutive Androstane Receptor Pathway	0.073784485	1	32
Type I Interferon Induction and Signaling During SARS-CoV-2 Infection	0.07651171	1	31
Myometrial Relaxation and Contraction Pathways	0.076727785	2	156
Nanoparticle-mediated activation of receptor signaling	0.079230964	1	28
Toll-like Receptor Signaling related to MyD88	0.079230964	1	31
Nanoparticle-mediated activation of receptor signaling	0.079230964	1	28
TLR4 Signaling and Tolerance	0.08194227	1	29
Sudden Infant Death Syndrome (SIDS) Susceptibility Pathways	0.08362234	2	166
Oligodendrocyte Specification and differentiation(including remyelination), leading to Myelin Components for CNS	0.08464564	1	31
Glycerophospholipid Biosynthetic Pathway	0.08464564	1	44
PI3K-AKT-mTOR signaling pathway and therapeutic opportunities	0.08464564	1	30
Glycerophospholipid Biosynthetic Pathway	0.08464564	1	44
Host-pathogen interaction of human corona viruses - Interferon induction	0.08734111	1	42
Inflammatory Response Pathway	0.08734111	1	33
Ethanol effects on histone modifications	0.08734111	1	31
Development and heterogeneity of the ILC family	0.09002869	1	32
Resistin as a regulator of inflammation	0.09270842	1	33
Prion disease pathway	0.09270842	1	33
BDNF-TrkB Signaling	0.09270842	1	33
MAPK Cascade	0.09270842	1	33
MAPK Cascade	0.09270842	1	33
Melatonin metabolism and effects	0.0953803	1	42
Photodynamic therapy-induced NF-kB survival signaling	0.09804437	1	35
miRNAs involvement in the immune response in sepsis	0.09804437	1	66
Host-pathogen interaction of human corona viruses - MAPK signaling	0.10070066	1	40
Target Of Rapamycin (TOR) Signaling	0.10070066	1	36
Photodynamic therapy-induced HIF-1 survival signaling	0.10334917	1	37
G13 Signaling Pathway	0.10598994	1	38
Microglia Pathogen Phagocytosis Pathway	0.10598994	1	40
Nuclear Receptors	0.10598994	1	38
Fas Ligand (FasL) pathway and Stress induction of Heat Shock Proteins (HSP) regulation	0.119078375	1	43
Fas Ligand (FasL) pathway and Stress induction of Heat Shock Proteins (HSP) regulation	0.119078375	1	43
Renin Angiotensin Aldosterone System (RAAS)	0.119078375	1	44
Hedgehog Signaling Pathway	0.119078375	1	43
Ciliary landscape	0.12740278	2	214
Rett syndrome causing genes	0.12941197	1	49
Aryl Hydrocarbon Receptor Netpath	0.12941197	1	48
3q29 copy number variation syndrome	0.1319765	1	71
Hepatitis C and Hepatocellular Carcinoma	0.13453354	1	56
Histone Modifications	0.13453354	1	67
Synaptic signaling pathways associated with autism spectrum disorder	0.13708308	1	50
Phosphodiesterases in neuronal function	0.13962518	1	52
Preimplantation Embryo	0.15222453	1	59
TYROBP Causal Network	0.1572128	1	60
Prader-Willi and Angelman Syndrome	0.16955635	1	74
GPCRs, Class A Rhodopsin-like	0.17001756	2	262
Genotoxicity pathway	0.17200342	1	64
AMP-activated Protein Kinase (AMPK) Signaling	0.17930178	1	68
Sterol Regulatory Element-Binding Proteins (SREBP) signalling	0.18172035	1	71
Sterol Regulatory Element-Binding Proteins (SREBP) signalling	0.18172035	1	71
Regulatory circuits of the STAT3 signaling pathway	0.20081574	1	78
Joubert Syndrome	0.20081574	1	76
Apoptosis	0.21946855	1	87
Amino Acid metabolism	0.23317383	1	94
Apoptosis Modulation and Signaling	0.23543471	1	95
TNF alpha Signaling Pathway	0.23768896	1	93
GPCRs, Other	0.25328493	1	114
mRNA Processing	0.31052884	1	127
NRF2 pathway	0.31661388	1	143
